# Supplementary material for: Iron Oxide–Silica Core–Shell Nanoparticles Functionalized with Essential Oils for Antimicrobial Therapies
Source: Antibiotics (Basel). 2021 Sep 21;10(9):1138. doi: 10.3390/antibiotics10091138 (PMC8467872; doi:10.3390/antibiotics10091138)
Supplement: Supplementary file 1 [file antibiotics-10-01138-s001.zip]

Archive with 1 entries (1 files):
- antibiotics-1355216-supplementary.pdf
